# Supplementary material for: The Periodontopathic Pathogen, Porphyromonas gingivalis, Involves a Gut Inflammatory Response and Exacerbates Inflammatory Bowel Disease
Source: Pathogens. 2022 Jan 11;11(1):84. doi: 10.3390/pathogens11010084 (PMC8779656; doi:10.3390/pathogens11010084)
Supplement: Supplementary file 1 [file pathogens-11-00084-s001.zip]

Archive with 1 entries (1 files):
- pathogens-1521717-supplementary.pdf
